# Supplementary material for: Major Causes of Conflicting Interpretations of Variant Pathogenicity in Rare Disease: A Systematic Analysis
Source: J Pers Med. 2024 Aug 15;14(8):864. doi: 10.3390/jpm14080864 (PMC11355203; doi:10.3390/jpm14080864)
Supplement: Supplementary file 1 [file jpm-14-00864-s001.zip]

Archive with 3 entries (2 files):
- jpm-3099412-supplementary/
- jpm-3099412-supplementary/Supplementary Figures S1-S7.pdf
- jpm-3099412-supplementary/Supplementary Table S1.xlsx
