# Supplementary material for: Major Causes of Conflicting Interpretations of Variant Pathogenicity in Rare Disease: A Systematic Analysis
Source: J Pers Med. 2024 Aug 15;14(8):864. doi: 10.3390/jpm14080864 (PMC11355203; doi:10.3390/jpm14080864)
Supplement: Supplementary file 1 [file jpm-14-00864-s001.zip › jpm-3099412-supplementary/Supplementary Table S1.xlsx]

## Sheet: SNP
Gene	Variation Type	Chr	Start Position	Stop Position	Ref	Alt	dbSnp	Transcript	AA Change	Nucleotide	Exon	Zygosity	Region	Effect	Confidence	Quality	Genotype Quality	Genotype Likelihoods	Depth	Ref Depth	Obs Depth	Aggregated Frequency	1000 genomes	ESP 6500	ExAC (All)	gnomAD (Exome)	gnomAD (Genome)	gnomAD (Max)	UK10K TwinsUK	Internal Frequency	Internal Sample Count	Aggregated Prediction	SIFT Score	POLYPHEN2 Score	MUT TASTER Pred	MUT TASTER Score	MUT ASSESSOR Score	FATHMM Score	GERP	REVEL	ClinVar Classification	GWAS	User Classification	Clinical Interpretation	Genoox Classification	Clinical Significance	Comment
GHR	INDEL	5	42719307	42719310	GTA	G	N/A	NM_000163.5	p.Ile567fs	c.1700_1701delTA	10	HET	Exonic	Frameshift	High	66	67	69:71:0	188	0	188	N/A	N/A	N/A	N/A	N/A	N/A	N/A	N/A	N/A	N/A	0.010000000000000009	N/A	N/A	N/A	N/A	N/A	N/A	N/A	N/A	N/A		N/A	N/A	Likely Pathogenic	N/A
GHR	SNP	5	42713528	42713529	G	C	N/A	NM_000163.5	N/A	c.785-2G>C	8	HET	Splice Acceptor	Other	High	70	67	69:71:0	188	0	188	N/A	N/A	N/A	N/A	N/A	N/A	N/A	N/A	N/A	N/A	0.010000000000000009	N/A	N/A	N/A	N/A	N/A	N/A	N/A	N/A	N/A		N/A	N/A	Likely Pathogenic	N/A
TERT	SNP	5	1294050	1294051	C	T	N/A	NM_198253.3	p.Trp317*	c.950G>A	2	HET	Exonic	Stop Gain	High	77	67	69:71:0	188	0	188	N/A	N/A	N/A	N/A	N/A	N/A	N/A	N/A	N/A	N/A	N/A	N/A	N/A	A	1	N/A	N/A	-0.917	N/A	Pathogenic		N/A	N/A	Pathogenic	N/A
TERT	SNP	5	1293842	1293843	C	T	N/A	NM_198253.3	p.Tyr386*	c.1158C>A	2	HET	Exonic	Stop Gain	High	68	67	69:71:0	188	0	188	N/A	N/A	N/A	N/A	N/A	N/A	N/A	N/A	N/A	N/A	0.010000000000000009	N/A	N/A	N/A	N/A	N/A	N/A	N/A	N/A	N/A		N/A	N/A	Likely Pathogenic	N/A
TERT	SNP	5	1293484	1293485	G	A	rs758250185	NM_198253.3	p.Gln506*	c.1516C>T	2	HET	Exonic	Stop Gain	High	62	67	69:71:0	188	0	188	0.0007993412499999999%	N/A	N/A	0.0008408307621721178%	0.0007992071914486587%	N/A	0.0031508963729720563%	N/A	N/A	N/A	N/A	N/A	N/A	A	1	N/A	N/A	4.47	N/A	N/A		N/A	N/A	Likely Pathogenic	N/A
TERT	SNP	5	1280283	1280284	C	A	N/A	NM_198253.3	p.Arg647*	c.1939A>T	4	HET	Exonic	Stop Gain	High	76	67	69:71:0	188	0	188	N/A	N/A	N/A	N/A	N/A	N/A	N/A	N/A	N/A	N/A	0.010000000000000009	N/A	N/A	N/A	N/A	N/A	N/A	N/A	N/A	N/A		N/A	N/A	Likely Pathogenic	N/A
TERT	SNP	5	1279466	1279467	C	T	N/A	NM_198253.3	p.Trp690*	c.2069G>A	5	HET	Exonic	Stop Gain	High	66	67	69:71:0	188	0	188	N/A	N/A	N/A	N/A	N/A	N/A	N/A	N/A	N/A	N/A	N/A	N/A	N/A	A	1	N/A	N/A	4.67	N/A	N/A		N/A	N/A	Likely Pathogenic	N/A
TERT	SNP	5	1260611	1260612	G	A	rs1554038803	NM_198253.3	p.His983Tyr	c.2947C>T	12	HET	Exonic	Non Synonymous	High	67	67	69:71:0	188	0	188	N/A	N/A	N/A	N/A	N/A	N/A	N/A	N/A	N/A	N/A	0.5249223602484472	0.002	N/A	D	1	2.73	-0.5	3.62	0.439	Uncertain Significance, Likely Pathogenic		N/A	N/A	Likely Pathogenic	N/A
TERT	INDEL	5	1260608	1260611	CAG	C	N/A	NM_198253.3	p.His983fs	c.2948_2949delCT	12	HET	Exonic	Frameshift	High	69	67	69:71:0	188	0	188	N/A	N/A	N/A	N/A	N/A	N/A	N/A	N/A	N/A	N/A	0.010000000000000009	N/A	N/A	N/A	N/A	N/A	N/A	N/A	N/A	N/A		N/A	N/A	Likely Pathogenic	N/A
FGFR3	SNP	4	1806092	1806093	G	A	N/A	NM_000142.5	p.Ser371Asn	c.1112G>A	9	HET	Exonic	Non Synonymous	High	63	67	69:71:0	188	0	188	N/A	N/A	N/A	N/A	N/A	N/A	N/A	N/A	N/A	N/A	0.3327639751552795	0.078	N/A	D	1	1.245	-1.96	3.84	0.214	N/A		N/A	N/A	Likely Pathogenic	N/A
PROM1	SNP	4	15994015	15994016	T	G	N/A	NM_006017.3	N/A	c.1768-2A>C	17	HET	Splice Acceptor	Other	High	65	67	69:71:0	188	0	188	N/A	N/A	N/A	N/A	N/A	N/A	N/A	N/A	N/A	N/A	0.7999888383196077	N/A	N/A	D	1	N/A	N/A	5.29	N/A	N/A		N/A	N/A	Likely Pathogenic	N/A
SCN5A	SNP	3	38597951	38597952	C	T	N/A	NM_000335.5	p.Phe1472Ile	c.4414T>A	25	HET	Exonic	Non Synonymous	High	67	67	69:71:0	188	0	188	N/A	N/A	N/A	N/A	N/A	N/A	N/A	N/A	N/A	N/A	0.010000000000000009	N/A	N/A	N/A	N/A	N/A	N/A	N/A	N/A	N/A		N/A	N/A	Likely Pathogenic	N/A
PPARG	SNP	3	12434110	12434111	C	T	N/A	NM_138711.6	N/A	c.391-2C>T	5	HET	Splice Acceptor	Other	High	67	67	69:71:0	188	0	188	N/A	N/A	N/A	N/A	N/A	N/A	N/A	N/A	N/A	N/A	0.010000000000000009	N/A	N/A	N/A	N/A	N/A	N/A	N/A	N/A	N/A		N/A	N/A	Likely Pathogenic	N/A
ALPL	SNP	1	21890704	21890705	G	A	N/A	NM_000478.6	p.Ile215Asn	c.644T>A	6	HET	Exonic	Non Synonymous	High	78	67	69:71:0	188	0	188	N/A	N/A	N/A	N/A	N/A	N/A	N/A	N/A	N/A	N/A	0.010000000000000009	N/A	N/A	N/A	N/A	N/A	N/A	N/A	N/A	N/A		N/A	N/A	Likely Pathogenic	N/A
ALPL	INDEL	1	21887632	21887634	CA	TG	N/A	NM_000478.6	p.Gln76Glu	c.225_226delCAinsTG	4	HET	Exonic	Non Synonymous	High	78	67	69:71:0	188	0	188	N/A	N/A	N/A	N/A	N/A	N/A	N/A	N/A	N/A	N/A	N/A	N/A	N/A	N/A	N/A	N/A	N/A	N/A	N/A	N/A		N/A	N/A	Likely Pathogenic	N/A
CACNA1S	SNP	1	201060784	201060785	C	T	N/A	NM_000069.3	p.Cys226Tyr	c.677G>A	5	HET	Exonic	Non Synonymous	High	66	67	69:71:0	188	0	188	N/A	N/A	N/A	N/A	N/A	N/A	N/A	N/A	N/A	N/A	0.9946629213483145	0	N/A	D	1	4.59	-5.12	5.04	0.981	N/A		N/A	N/A	Likely Pathogenic	N/A
DEAF1	SNP	11	687954	687955	C	T	N/A	NM_021008.4	p.Cys207Tyr	c.620G>A	4	HET	Exonic	Non Synonymous	High	73	67	69:71:0	188	0	188	N/A	N/A	N/A	N/A	N/A	N/A	N/A	N/A	N/A	N/A	0.9831460674157303	0	N/A	D	1	3.705	-2.34	4.77	0.94	Uncertain Significance, Likely Pathogenic		N/A	N/A	Likely Pathogenic	N/A
DEAF1	SNP	11	687933	687934	A	G	rs1590017658	NM_021008.4	p.Leu214Pro	c.641T>C	4	HET	Exonic	Non Synonymous	High	78	67	69:71:0	188	0	188	N/A	N/A	N/A	N/A	N/A	N/A	N/A	N/A	N/A	N/A	0.8589887640449438	0	N/A	D	1	3.725	-2.06	4.77	0.854	Uncertain Significance, Pathogenic		N/A	N/A	Pathogenic	N/A
DEAF1	SNP	11	687928	687929	T	C	rs1590017652	NM_021008.4	p.Lys216Glu	c.646A>G	4	HET	Exonic	Non Synonymous	High	66	67	69:71:0	188	0	188	N/A	N/A	N/A	N/A	N/A	N/A	N/A	N/A	N/A	N/A	0.7176966292134831	0.001	N/A	D	1	3.54	-0.72	4.77	0.707	Pathogenic, Likely Pathogenic, Uncertain Significance		N/A	N/A	Likely Pathogenic	N/A
DEAF1	SNP	11	687916	687917	C	T	rs751569402	NM_021008.4	p.Gly220Ser	c.658G>A	4	HET	Exonic	Non Synonymous	High	69	67	69:71:0	188	0	188	0.0008264463000000001%	N/A	N/A	0.0008264462849183474%	N/A	N/A	N/A	N/A	N/A	N/A	0.5531055900621118	0.005	1	D	1	2.925	-0.58	4.67	0.472	Uncertain Significance, Pathogenic, Likely Pathogenic		N/A	N/A	Likely Pathogenic	N/A
DEAF1	SNP	11	687913	687914	A	G	N/A	NM_021008.4	p.Ser221Pro	c.661T>C	4	HET	Exonic	Non Synonymous	High	72	67	69:71:0	188	0	188	N/A	N/A	N/A	N/A	N/A	N/A	N/A	N/A	N/A	N/A	0.5744565217391304	0.029	N/A	D	1	1.665	-0.06	4.67	0.497	Likely Pathogenic, Uncertain Significance		N/A	N/A	Pathogenic	N/A
DEAF1	SNP	11	686990	686991	C	T	rs1415420832	NM_021008.4	p.Arg224Gln	c.671G>A	5	HET	Exonic	Non Synonymous	High	76	67	69:71:0	188	0	188	0.0003981843%	N/A	N/A	N/A	0.0003981842837674776%	N/A	0.006983240018598735%	N/A	N/A	N/A	0.595807453416149	0.015	N/A	D	1	2.85	-0.68	5.07	0.522	Likely Pathogenic, Pathogenic, Uncertain Significance		N/A	N/A	Pathogenic	N/A
DEAF1	SNP	11	686985	686986	G	A	rs587777623	NM_021008.4	p.Arg226Trp	c.676C>T	5	HET	Exonic	Non Synonymous	High	78	67	69:71:0	188	0	188	0.00039954190000000004%	N/A	N/A	0.0008279379471787252%	0.0003981462214142084%	N/A	0.0015735640772618353%	N/A	N/A	N/A	0.5872670807453415	0	0.989	D	1	2.62	-0.16	5.07	0.512	Pathogenic, Likely Pathogenic		N/A	N/A	Likely Pathogenic	N/A
SLC6A5	SNP	11	20652342	20652343	C	T	N/A	NM_004211.5	p.Glu536*	c.1606G>T	10	HET	Exonic	Stop Gain	High	72	67	69:71:0	188	0	188	N/A	N/A	N/A	N/A	N/A	N/A	N/A	N/A	N/A	N/A	0.010000000000000009	N/A	N/A	N/A	N/A	N/A	N/A	N/A	N/A	N/A		N/A	N/A	Likely Pathogenic	N/A
ABCC8	INDEL	11	17470141	17470142	T	TAG	N/A	NM_000352.6	p.Cys418fs	c.1251_1252dupCT	8	HET	Exonic	Frameshift	High	76	67	69:71:0	188	0	188	N/A	N/A	N/A	N/A	N/A	N/A	N/A	N/A	N/A	N/A	N/A	N/A	N/A	N/A	N/A	N/A	N/A	N/A	N/A	N/A		N/A	N/A	Likely Pathogenic	N/A
ABCC8	SNP	11	17448671	17448672	C	T	rs1591794677	NM_000352.6	p.Gly716Ser	c.2146G>A	16	HET	Exonic	Non Synonymous	High	61	67	69:71:0	188	0	188	N/A	N/A	N/A	N/A	N/A	N/A	N/A	N/A	N/A	N/A	0.9957865168539326	0.069	N/A	D	1	3.795	-5.51	5.27	0.985	Uncertain Significance, Likely Pathogenic		N/A	N/A	Pathogenic	N/A
ABCC8	SNP	11	17428676	17428677	G	A	N/A	NM_000352.6	N/A	c.2921-1C>T	25	HET	Splice Acceptor	Other	High	76	67	69:71:0	188	0	188	N/A	N/A	N/A	N/A	N/A	N/A	N/A	N/A	N/A	N/A	0.010000000000000009	N/A	N/A	N/A	N/A	N/A	N/A	N/A	N/A	N/A		N/A	N/A	Likely Pathogenic	N/A
ABCC8	INDEL	11	17428675	17428677	CG	C	N/A	NM_000352.6	N/A	c.2921-1delC	25	HET	Splice Acceptor	Other	High	71	67	69:71:0	188	0	188	N/A	N/A	N/A	N/A	N/A	N/A	N/A	N/A	N/A	N/A	0.010000000000000009	N/A	N/A	N/A	N/A	N/A	N/A	N/A	N/A	N/A		N/A	N/A	Likely Pathogenic	N/A
ABCC8	INDEL	11	17427067	17427069	CT	C	N/A	NM_000352.6	p.Ser1125fs	c.3371delA	27	HET	Exonic	Frameshift	High	66	67	69:71:0	188	0	188	N/A	N/A	N/A	N/A	N/A	N/A	N/A	N/A	N/A	N/A	0.010000000000000009	N/A	N/A	N/A	N/A	N/A	N/A	N/A	N/A	N/A		N/A	N/A	Likely Pathogenic	N/A
FBN1	INDEL	15	48739001	48739004	AAC	A	N/A	NM_000138.5	p.Asp1898fs	c.5687_5688delGT	47	HET	Exonic	Frameshift	High	61	67	69:71:0	188	0	188	N/A	N/A	N/A	N/A	N/A	N/A	N/A	N/A	N/A	N/A	0.010000000000000009	N/A	N/A	N/A	N/A	N/A	N/A	N/A	N/A	N/A		N/A	N/A	Likely Pathogenic	N/A
TSC2	SNP	16	2100457	2100458	C	T	N/A	NM_000548.5	p.Glu66*	c.196G>T	3	HET	Exonic	Stop Gain	High	62	67	69:71:0	188	0	188	N/A	N/A	N/A	N/A	N/A	N/A	N/A	N/A	N/A	N/A	0.010000000000000009	N/A	N/A	N/A	N/A	N/A	N/A	N/A	N/A	N/A		N/A	N/A	Likely Pathogenic	N/A
TSC2	INDEL	16	2103381	2103391	TTGGCGGAGC	T	N/A	NM_000548.5	p.Leu89_Glu92delinsTer	c.266_274delTGGCGGAGC	4	HET	Exonic	Stop Gain	High	71	67	69:71:0	188	0	188	N/A	N/A	N/A	N/A	N/A	N/A	N/A	N/A	N/A	N/A	N/A	N/A	N/A	N/A	N/A	N/A	N/A	N/A	N/A	N/A		N/A	N/A	Likely Pathogenic	N/A
TSC2	SNP	16	2105400	2105401	A	G	rs45517110	NM_000548.5	N/A	c.482-2A>G	6	HET	Splice Acceptor	Other	High	74	67	69:71:0	188	0	188	N/A	N/A	N/A	N/A	N/A	N/A	N/A	N/A	N/A	N/A	0.799976560605876	N/A	N/A	D	1	N/A	N/A	3.7	N/A	N/A		N/A	N/A	Likely Pathogenic	N/A
TSC2	INDEL	16	2110814	2110818	ATGT	A	N/A	NM_000548.5	N/A	c.1119+2_1119+4delTGT	11	HET	Splice Donor	Other	High	75	67	69:71:0	188	0	188	N/A	N/A	N/A	N/A	N/A	N/A	N/A	N/A	N/A	N/A	0.010000000000000009	N/A	N/A	N/A	N/A	N/A	N/A	N/A	N/A	N/A		N/A	N/A	Likely Pathogenic	N/A
PALB2	SNP	16	23641099	23641100	C	T	N/A	NM_024675.4	p.Ser792*	c.2375C>A	5	HET	Exonic	Stop Gain	High	78	67	69:71:0	188	0	188	N/A	N/A	N/A	N/A	N/A	N/A	N/A	N/A	N/A	N/A	0.010000000000000009	N/A	N/A	N/A	N/A	N/A	N/A	N/A	N/A	N/A		N/A	N/A	Likely Pathogenic	N/A
STK11	SNP	19	1206957	1206958	C	T	N/A	NM_000455.5	p.Glu16*	c.46G>T	1	HET	Exonic	Stop Gain	High	66	67	69:71:0	188	0	188	N/A	N/A	N/A	N/A	N/A	N/A	N/A	N/A	N/A	N/A	0.010000000000000009	N/A	N/A	N/A	N/A	N/A	N/A	N/A	N/A	N/A		N/A	N/A	Likely Pathogenic	N/A
STK11	SNP	19	1207032	1207033	C	T	N/A	NM_000455.5	p.Lys41*	c.121A>T	1	HET	Exonic	Stop Gain	High	62	67	69:71:0	188	0	188	N/A	N/A	N/A	N/A	N/A	N/A	N/A	N/A	N/A	N/A	0.010000000000000009	N/A	N/A	N/A	N/A	N/A	N/A	N/A	N/A	N/A		N/A	N/A	Likely Pathogenic	N/A
STK11	SNP	19	1218482	1218483	C	T	N/A	NM_000455.5	p.Glu120*	c.358G>T	2	HET	Exonic	Stop Gain	High	68	67	69:71:0	188	0	188	N/A	N/A	N/A	N/A	N/A	N/A	N/A	N/A	N/A	N/A	0.010000000000000009	N/A	N/A	N/A	N/A	N/A	N/A	N/A	N/A	N/A		N/A	N/A	Likely Pathogenic	N/A
STK11	SNP	19	1219412	1219413	G	A	N/A	NM_000455.5	N/A	c.464+1G>A	3	HET	Splice Donor	Other	High	73	67	69:71:0	188	0	188	N/A	N/A	N/A	N/A	N/A	N/A	N/A	N/A	N/A	N/A	0.7999974822325917	N/A	N/A	D	1	N/A	N/A	4.64	N/A	Pathogenic, Likely Pathogenic		N/A	N/A	Pathogenic	N/A
STK11	SNP	19	1220639	1220640	C	T	rs1131690940	NM_000455.5	p.Gln220*	c.658C>T	5	HET	Exonic	Stop Gain	High	63	67	69:71:0	188	0	188	N/A	N/A	N/A	N/A	N/A	N/A	N/A	N/A	N/A	N/A	N/A	N/A	N/A	A	1	N/A	N/A	5.6	N/A	Pathogenic		N/A	N/A	Pathogenic	N/A
STK11	SNP	19	1221209	1221210	A	G	N/A	NM_000455.5	N/A	c.735-2A>G	6	HET	Splice Acceptor	Other	High	71	67	69:71:0	188	0	188	N/A	N/A	N/A	N/A	N/A	N/A	N/A	N/A	N/A	N/A	0.8	N/A	N/A	D	1	N/A	N/A	4.54	N/A	N/A		N/A	N/A	Likely Pathogenic	N/A
STK11	INDEL	19	1221313	1221316	GCC	G	N/A	NM_000455.5	p.Pro281fs	c.841_842delCC	6	HET	Exonic	Frameshift	High	68	67	69:71:0	188	0	188	N/A	N/A	N/A	N/A	N/A	N/A	N/A	N/A	N/A	N/A	0.010000000000000009	N/A	N/A	N/A	N/A	N/A	N/A	N/A	N/A	N/A		N/A	N/A	Likely Pathogenic	N/A
STK11	INDEL	19	1221944	1221945	T	TCA	N/A	NM_000455.5	N/A	c.863-3_863-2insCA	7	HET	Splice Acceptor	Other	High	60	67	69:71:0	188	0	188	N/A	N/A	N/A	N/A	N/A	N/A	N/A	N/A	N/A	N/A	N/A	N/A	N/A	N/A	N/A	N/A	N/A	N/A	N/A	N/A		N/A	N/A	Likely Pathogenic	N/A
STK11	SNP	19	1221945	1221946	C	T	N/A	NM_000455.5	N/A	c.863-2C>T	7	HET	Splice Acceptor	Other	High	75	67	69:71:0	188	0	188	N/A	N/A	N/A	N/A	N/A	N/A	N/A	N/A	N/A	N/A	0.010000000000000009	N/A	N/A	N/A	N/A	N/A	N/A	N/A	N/A	N/A		N/A	N/A	Likely Pathogenic	N/A
STK11	SNP	19	1221961	1221962	C	T	N/A	NM_000455.5	p.Glu293*	c.877G>T	7	HET	Exonic	Stop Gain	High	68	67	69:71:0	188	0	188	N/A	N/A	N/A	N/A	N/A	N/A	N/A	N/A	N/A	N/A	0.010000000000000009	N/A	N/A	N/A	N/A	N/A	N/A	N/A	N/A	N/A		N/A	N/A	Likely Pathogenic	N/A
STK11	SNP	19	1223107	1223108	C	T	N/A	NM_000455.5	p.Glu349*	c.1045G>T	8	HET	Exonic	Stop Gain	High	75	67	69:71:0	188	0	188	N/A	N/A	N/A	N/A	N/A	N/A	N/A	N/A	N/A	N/A	0.010000000000000009	N/A	N/A	N/A	N/A	N/A	N/A	N/A	N/A	N/A		N/A	N/A	Likely Pathogenic	N/A
STK11	SNP	19	1223170	1223171	C	T	N/A	NM_000455.5	p.Gly370*	c.1108G>T	8	HET	Exonic	Stop Gain	High	75	67	69:71:0	188	0	188	N/A	N/A	N/A	N/A	N/A	N/A	N/A	N/A	N/A	N/A	0.010000000000000009	N/A	N/A	N/A	N/A	N/A	N/A	N/A	N/A	N/A		N/A	N/A	Likely Pathogenic	N/A
STK11	SNP	19	1226450	1226451	C	T	N/A	NM_000455.5	N/A	c.1109-2C>T	9	HET	Splice Acceptor	Other	High	67	67	69:71:0	188	0	188	N/A	N/A	N/A	N/A	N/A	N/A	N/A	N/A	N/A	N/A	0.010000000000000009	N/A	N/A	N/A	N/A	N/A	N/A	N/A	N/A	N/A		N/A	N/A	Likely Pathogenic	N/A
STK11	INDEL	19	1226662	1226693	GGTGGGGCGCGGCGGGGCCCGGGTGGGGCAT	G	N/A	NM_000455.5	N/A	c.*16+2_*16+31delGTGGGGCGCGGCGGGGCCCGGGTGGGGCAT	9	HET	Splice Donor	Other	High	71	67	69:71:0	188	0	188	N/A	N/A	N/A	N/A	N/A	N/A	N/A	N/A	N/A	N/A	N/A	N/A	N/A	N/A	N/A	N/A	N/A	N/A	N/A	N/A		N/A	N/A	Likely Pathogenic	N/A
DSP	SNP	6	7584977	7584978	C	T	N/A	NM_004415.4	p.Glu2495*	c.7483G>T	24	HET	Exonic	Stop Gain	High	64	67	69:71:0	188	0	188	N/A	N/A	N/A	N/A	N/A	N/A	N/A	N/A	N/A	N/A	0.010000000000000009	N/A	N/A	N/A	N/A	N/A	N/A	N/A	N/A	N/A		N/A	N/A	Likely Pathogenic	N/A
DSP	INDEL	6	7585027	7585032	CAGTA	C	N/A	NM_004415.4	p.Asp2512fs	c.7534_7537delAGTA	24	HET	Exonic	Frameshift	High	65	67	69:71:0	188	0	188	N/A	N/A	N/A	N/A	N/A	N/A	N/A	N/A	N/A	N/A	N/A	N/A	N/A	N/A	N/A	N/A	N/A	N/A	N/A	N/A		N/A	N/A	Likely Pathogenic	N/A
DSP	SNP	6	7585078	7585079	G	A	N/A	NM_004415.4	p.Tyr2528*	c.7584T>A	24	HET	Exonic	Stop Gain	High	71	67	69:71:0	188	0	188	N/A	N/A	N/A	N/A	N/A	N/A	N/A	N/A	N/A	N/A	0.010000000000000009	N/A	N/A	N/A	N/A	N/A	N/A	N/A	N/A	N/A		N/A	N/A	Likely Pathogenic	N/A
DSP	INDEL	6	7585176	7585177	C	CGG	N/A	NM_004415.4	p.Ile2561fs	c.7682_7683insGG	24	HET	Exonic	Frameshift	High	61	67	69:71:0	188	0	188	N/A	N/A	N/A	N/A	N/A	N/A	N/A	N/A	N/A	N/A	N/A	N/A	N/A	N/A	N/A	N/A	N/A	N/A	N/A	N/A		N/A	N/A	Likely Pathogenic	N/A
DSP	INDEL	6	7585447	7585449	TC	T	N/A	NM_004415.4	p.Glu2652fs	c.7954delC	24	HET	Exonic	Frameshift	High	78	67	69:71:0	188	0	188	N/A	N/A	N/A	N/A	N/A	N/A	N/A	N/A	N/A	N/A	0.010000000000000009	N/A	N/A	N/A	N/A	N/A	N/A	N/A	N/A	N/A		N/A	N/A	Likely Pathogenic	N/A
DSP	INDEL	6	7585467	7585468	C	CT	N/A	NM_004415.4	p.Gly2659fs	c.7974dupT	24	HET	Exonic	Frameshift	High	73	67	69:71:0	188	0	188	N/A	N/A	N/A	N/A	N/A	N/A	N/A	N/A	N/A	N/A	0.010000000000000009	N/A	N/A	N/A	N/A	N/A	N/A	N/A	N/A	N/A		N/A	N/A	Likely Pathogenic	N/A
DSP	SNP	6	7585604	7585605	A	T	N/A	NM_004415.4	p.Lys2704*	c.8110A>T	24	HET	Exonic	Stop Gain	High	75	67	69:71:0	188	0	188	N/A	N/A	N/A	N/A	N/A	N/A	N/A	N/A	N/A	N/A	N/A	N/A	N/A	D	1	N/A	N/A	5.11	N/A	N/A		N/A	N/A	Likely Pathogenic	N/A
DSP	INDEL	6	7585700	7585701	A	AC	N/A	NM_004415.4	p.Leu2736fs	c.8206dupC	24	HET	Exonic	Frameshift	High	79	67	69:71:0	188	0	188	N/A	N/A	N/A	N/A	N/A	N/A	N/A	N/A	N/A	N/A	0.010000000000000009	N/A	N/A	N/A	N/A	N/A	N/A	N/A	N/A	N/A		N/A	N/A	Likely Pathogenic	N/A
DSP	INDEL	6	7585722	7585725	TCG	T	N/A	NM_004415.4	p.Arg2744fs	c.8229_8230delCG	24	HET	Exonic	Frameshift	High	60	67	69:71:0	188	0	188	N/A	N/A	N/A	N/A	N/A	N/A	N/A	N/A	N/A	N/A	0.010000000000000009	N/A	N/A	N/A	N/A	N/A	N/A	N/A	N/A	N/A		N/A	N/A	Likely Pathogenic	N/A
DSP	INDEL	6	7585769	7585779	ATCTCGCTCC	GTCCCGCAGT	N/A	NM_004415.4	p.ArgAlaAlaGln2759*	c.8275_8284delATCTCGCTCCinsGTCCCGCAGT	24	HET	Exonic	Stop Gain	High	61	67	69:71:0	188	0	188	N/A	N/A	N/A	N/A	N/A	N/A	N/A	N/A	N/A	N/A	N/A	N/A	N/A	N/A	N/A	N/A	N/A	N/A	N/A	N/A		N/A	N/A	Likely Pathogenic	N/A
STK11	INDEL	19	1219363	1219367	ATGC	A	N/A	NM_000455.5	p.Leu140del	c.417_419delTGC	3	HET	Exonic	Non Frameshift	High	64	67	69:71:0	188	0	188	N/A	N/A	N/A	N/A	N/A	N/A	N/A	N/A	N/A	N/A	0.010000000000000009	N/A	N/A	N/A	N/A	N/A	N/A	N/A	N/A	N/A		N/A	N/A	Pathogenic	N/A
STK11	SNP	19	1220449	1220450	A	G	N/A	NM_000455.5	p.Asn181Lys	c.543C>G	4	HET	Exonic	Non Synonymous	High	63	67	69:71:0	188	0	188	N/A	N/A	N/A	N/A	N/A	N/A	N/A	N/A	N/A	N/A	0.010000000000000009	N/A	N/A	N/A	N/A	N/A	N/A	N/A	N/A	N/A		N/A	N/A	Pathogenic	N/A
STK11	SNP	19	1220486	1220487	C	T	N/A	NM_000455.5	p.Asp194Tyr	c.580G>T	4	HET	Exonic	Non Synonymous	High	62	67	69:71:0	188	0	188	N/A	N/A	N/A	N/A	N/A	N/A	N/A	N/A	N/A	N/A	0.010000000000000009	N/A	N/A	N/A	N/A	N/A	N/A	N/A	N/A	N/A		N/A	N/A	Pathogenic	N/A
STK11	SNP	19	1220486	1220487	C	A	N/A	NM_000455.5	p.Asp194Asn	c.580G>A	4	HET	Exonic	Non Synonymous	High	77	67	69:71:0	188	0	188	N/A	N/A	N/A	N/A	N/A	N/A	N/A	N/A	N/A	N/A	0.010000000000000009	N/A	N/A	N/A	N/A	N/A	N/A	N/A	N/A	N/A		N/A	N/A	Pathogenic	N/A
COL3A1	SNP	2	189854857	189854858	G	A	N/A	NM_000090.4	p.Gly243Arg	c.727G>A	9	HET	Exonic	Non Synonymous	High	69	67	69:71:0	188	0	188	N/A	N/A	N/A	N/A	N/A	N/A	N/A	N/A	N/A	N/A	0.9974719101123595	0	N/A	D	0.999973	4.445	-5.77	5.57	0.991	N/A		N/A	N/A	Pathogenic	N/A
SCN5A	SNP	3	38622492	38622493	C	T	rs137854617	NM_000335.5	p.Glu1053Lys	c.3157G>A	17	HET	Exonic	Non Synonymous	High	63	67	69:71:0	188	0	188	0.009996197%	N/A	N/A	0.009986518125515431%	0.010851654224097729%	0.0031847132049733773%	0.054054055362939835%	N/A	N/A	N/A	0.8640449438202248	0.001	1	A	0.999998	3.645	-2.14	5.12	0.872	Likely Pathogenic, Pathogenic, Uncertain Significance		N/A	N/A	Likely Pathogenic	N/A

## Sheet: SV
Genes	SV Type	Chr	Start Position	End Position	SV Length	Copy Number	Cytobands	Transcript	Zygosity	Region	Start Confidence Interval	End Confidence Interval	Mate Chr	Mate Start Position	Mate Start Confidence Interval	Confidence	Aggregated Occurences	Internal Occurences	DGV Occurences	1K Genomes Occurences	ExAC Occurences	User Classification	Genoox Classificiation	Clinical Significance	Comment
